# Supplementary material for: Implications of Possible HBV-Driven Regulation of Gene Expression in Stem Cell-like Subpopulation of Huh-7 Hepatocellular Carcinoma Cell Line
Source: J Pers Med. 2022 Dec 14;12(12):2065. doi: 10.3390/jpm12122065 (PMC9786676; doi:10.3390/jpm12122065)
Supplement: Supplementary file 1 [file jpm-12-02065-s001.zip]

Archive with 8 entries (8 files):
- Supplementary Figure S1.png
- Supplementary Figure S2.tif
- Supplementary Figure S3.tif
- Supplementary Table S1.pdf
- Supplementary Table S2.pdf
- Supplementary Table S3.pdf
- Supplementary Table S4.pdf
- Supplementary Table S5.pdf
